# Supplementary material for: MicroRNA-200b is downregulated in colon cancer budding cells
Source: PLoS One. 2017 May 26;12(5):e0178564. doi: 10.1371/journal.pone.0178564 (PMC5446202; doi:10.1371/journal.pone.0178564)
Supplement: S1 Data — (XLSX) [file pone.0178564.s005.xlsx]

## Sheet: Variables
S1 Data
Case	Stage	Recurrence	Vascular invasion	Perineural	Tumor differentiation	Localisation	MSI	budding	gender	Age60	miR200tumor	miR200IF	miR200bTB	EcadherinTB	Laminin	TBbetaCatenin
1	3	1	0	0	3	1	0	1	0	0	1	0	0	1	1	1
2	3	1	0	1	2	2	0	1	0	1	1	1	0	1	0	0
3	3	1	0	0	3	1	0	1	0	1	0	0	0	1	0	0
4	2	0	0	0	2	2	1	0	0	0	0	0	0	1	1	NA
5	2	1	0	1	2	1	0	0	0	1	0	NA	0	1	0	1
6	2	1	1	1	2	1	0	1	0	0	0	1	0	0	0	0
7	2	0	0	0	2	1	0	0	1	1	0	0	0	1	1	1
8	2	0	0	0	2	2	0	1	1	1	0	0	0	1	0	1
9	2	0	0	0	3	1	1	0	0	1	0	0	0	1	1	0
10	2	1	0	0	2	2	0	0	1	1	1	1	1	1	0	1
11	2	0	0	0	2	2	0	1	1	1	0	0	0	1	1	1
12	2	0	0	1	2	2	0	0	1	1	1	1	0	1	1	1
13	3	0	0	1	3	1	1	1	0	1	0	0	0	0	0	0
14	3	1	0	0	3	1	1	1	0	1	1	0	0	1	0	0
15	2	0	0	0	2	2	0	1	1	1	1	0	0	1	0	1
16	3	1	1	1	2	2	0	1	0	1	1	1	1	1	0	1
17	2	0	0	0	2	1	0	0	0	1	0	0	0	1	1	NA
18	2	0	1	0	1	1	0	0	0	1	0	0	0	0	1	1
19	2	0	1	1	2	2	0	0	1	1	0	1	1	1	0	1
20	2	0	0	0	2	1	0	0	0	1	0	0	0	1	0	1
21	2	1	0	0	2	1	0	0	0	1	0	0	0	1	0	0
22	2	0	0	0	2	1	0	0	1	1	1	1	1	1	1	1
23	3	0	0	0	2	2	0	0	0	0	1	0	0	1	0	NA
24	3	0	0	0	3	1	1	1	0	1	1	0	0	NA	1	NA
25	2	0	0	0	3	1	1	1	0	1	0	0	0	0	0	0
26	3	0	0	1	2	2	0	0	0	0	1	0	0	1	1	1
27	2	0	0	0	2	1	0	0	0	1	1	0	0	1	1	1
28	3	1	1	1	2	2	0	0	1	1	1	1	1	1	0	1
29	2	0	0	0	3	1	1	0	0	1	1	1	0	0	0	0
30	2	0	0	0	3	1	1	0	1	1	1	0	1	1	0	NA
31	3	0	0	0	2	1	0	0	1	1	1	1	1	1	0	1
32	2	0	0	0	2	1	0	0	0	1	1	0	0	0	1	0
33	2	0	1	0	1	2	1	1	0	1	1	1	1	0	0	0
34	3	0	0	0	2	1	0	0	0	1	0	0	0	1	0	NA
35	2	0	0	0	2	2	0	0	0	0	0	0	0	1	0	1
36	3	0	0	0	2	2	0	1	1	1	0	0	0	1	1	1
37	3	0	0	0	3	1	0	1	0	1	1	1	1	0	0	0
38	2	0	0	0	2	2	0	0	0	1	0	0	0	1	1	1
39	3	0	0	0	2	1	0	0	0	1	0	1	1	1	0	1
40	3	0	0	0	2	1	0	0	0	1	0	0	0	0	1	0
41	2	0	0	0	2	1	0	0	1	0	0	0	0	1	1	1
42	2	0	0	0	2	2	0	1	1	1	1	0	0	1	1	1
43	2	0	0	0	2	1	0	0	1	1	1	1	1	1	1	1
44	3	0	0	0	2	1	0	0	1	1	1	1	1	0	1	1
45	3	1	1	0	3	1	0	0	0	1	0	0	0	0	1	0
46	3	1	1	0	3	1	0	1	1	1	1	1	1	1	1	0
47	2	1	0	0	2	1	0	1	0	1	0	0	0	0	0	1
48	2	0	0	0	2	2	0	1	0	1	0	0	0	1	1	1
49	3	1	0	0	1	2	0	0	0	1	0	0	0	0	1	1
50	2	0	0	0	1	1	0	0	0	1	0	0	0	0	1	0
51	2	0	0	0	2	2	0	0	1	0	1	1	0	1	1	0
52	3	0	0	0	2	1	0	1	0	1	0	0	0	1	1	0
53	2	0	0	0	2	2	0	0	0	1	0	0	0	0	1	1
54	3	0	0	0	2	2	0	0	1	1	1	1	1	1	1	1
55	2	0	0	0	2	2	0	0	0	1	1	0	0	1	1	1
56	2	0	0	0	2	1	1	0	0	1	1	1	1	0	0	0
57	2	1	0	0	2	2	0	0	0	1	1	1	1	NA	0	1
58	2	0	0	1	2	2	0	0	0	1	1	1	1	1	1	1

## Sheet: Explanatory notes
Case no
Stage	2= stage II, 3=stage III
Recurrence	0= no, 1= yes
Vascular invasion	0= no, 1= yes
Perineural invasion	0= no, 1= yes
tumor differentiation	1= high, 2= moderate, 3= low
Localisation	1= right colon, 2= left colon
MSI (microsatellite instable)	0= no, 1= yes
budding	0= low, 1= high
Gender	0= female, 1= male
Age60	0= 60 years old or below, 1= above 60 years
miR200Tumor (miR-200b expression in central tumor)	0= low, 1= high
miR200IF (miR-200b expression at the invasive front)	0= low, 1= high
miR-200bTB (miR-200b expression in the tumor budding cells)	0= low, 1= high
EcadherinTB (E-cadherin expression in the tumor budding cells)	0= unchanged, 1= decreased
betacateninTB (beta-catenin expression in the tumor budding cells)	0= no nuclear accumulation, 1= nuclear accumulation
LamininTB (laminin-gamma2 expression, invasive front and tumor buds combined)	0= unchanged, 1= increased
NA (not assessed)
